# Supplementary material for: Physiological responses to capture, handling and tagging in the critically endangered flapper skate (Dipturus intermedius)
Source: Conserv Physiol. 2024 Nov 28;12(1):coae077. doi: 10.1093/conphys/coae077 (PMC11604123; doi:10.1093/conphys/coae077)
Supplement: Web_Material_coae077 [file web_material_coae077.zip]

Archive with 1 entries (1 files):
- supp-materials.pdf
